# Supplementary material for: The Polymorphisms in GSTO Genes (GSTO1 rs4925, GSTO2 rs156697, and GSTO2 rs2297235) Affect the Risk for Testicular Germ Cell Tumor Development: A Pilot Study
Source: Life (Basel). 2023 May 27;13(6):1269. doi: 10.3390/life13061269 (PMC10301167; doi:10.3390/life13061269)
Supplement: Supplementary file 1 [file life-13-01269-s001.zip]

Archive with 1 entries (1 files):
- life-2254896-supplementary.pdf
